# Supplementary material for: CK2 Phosphorylation of Human Papillomavirus 16 E2 on Serine 23 Promotes Interaction with TopBP1 and Is Critical for E2 Interaction with Mitotic Chromatin and the Viral Life Cycle
Source: mBio. 2021 Sep 21;12(5):e01163-21. doi: 10.1128/mBio.01163-21 (PMC8546539; doi:10.1128/mBio.01163-21)
Supplement: TABLE S1 [file mbio.01163-21-st001.xlsx]

## Sheet: Sheet1
	12.15.20 qPCR DNA 2ng
	HFEK	GAP+EXO	GAP-EXO	GAP#	MITO+EXO	MITO-EXO	MITO#	E2+EXO	E2-EXO	E2#	E6+EXO	E6-EXO	E6#
	06087 E2WT	34.0976	25.2496	8.84806	20.3568	19.9092	0.447599	30.9545	25.665	5.28949	28.4654	26.3334	2.132
	06087S23A	35.4502	25.5243	9.926	21.2718	20.5301	0.741682	26.5724	21.6952	4.87716	26.756	22.8042	3.95187
	06087 S23D	34.7944	25.4419	9.35256	21.7711	20.5314	1.23973	31.0573	28.2587	2.79861	29.5684	28.0873	1.48105
	06447 E2WT	35.4033	26.8422	8.56114	20.6123	20.4364	0.175884	29.7915	25.557	4.23448	25.8205	23.5191	2.30136
	06447 S23A	34.9704	25.8889	9.08155	21.038	20.4041	0.633936	25.9736	25.127	0.846663	26.5385	25.7696	0.768921
	06447 S23D	29.3058	25.2675	4.03837	20.564	20.1972	0.366766	30.6126	28.8005	1.8121	28.4884	27.7735	0.714901
	08415 E2WT	35.6063	27.4441	8.1622	22.2856	21.3683	0.917286	31.2372	28.0059	3.23131	26.4752	25.1356	1.33955
	08415 S23A	35.7416	27.5099	8.23171	21.3082	20.8821	0.426083	26.0583	24.8624	1.19589	23.9425	23.0236	0.918932
	08415 S23D	34.8373	26.9084	7.92892	21.5153	20.5322	0.983147	29.5777	23.0456	6.53211	26.7934	21.4509	5.34253
	XW14 L							16.1849	8.71511	7.46979	17.3389	10.5482	6.79067
	XW14C							14.6991	14.8342	-0.135056	14.3088	14.4552	-0.146391

## Sheet: Sheet2
HFK	GAPDH	MITO	E2	E6	MITO	E2	E6
06087 E2WT-A	-8.85	-0.45	-5.29	-2.14	0.949	40.3	75.8
06087S23A-A	-9.93	-0.74	-4.87	-3.96	92.5	51	60.1
06087 S23D-A	-9.35	-1.24	-2.8	-1.47	86.7	70	84.3
06447 E2WT-B	-8.56	-0.17	-4.23	-2.3	98	50.6	73.1
06447 S23A-B	-9.08	-0.64	-0.84	-0.77	93	90.7	91.5
06447 S23D-B	-4.04	-0.37	-1.8	-0.72	90.8	55.4	82.2
08415 E2WT-C	-8.17	-0.92	-3.24	-1.34	88.7	60.3	83.6
08415 S23A-C	-7.33	-0.43	-1.2	-0.92	94.1	83.6	87.4
08415 S23D-C	-7.93	-0.99	-6.53	-5.34	87.5	17.7	32.7
See the description of Figure 7 where a summary of these results are presented.
